# Supplementary material for: The Influence of Insulin Resistance and Type 2 Diabetes on Cognitive Decline and Dementia in Parkinson’s Disease: A Systematic Review
Source: Int J Mol Sci. 2025 Aug 21;26(16):8078. doi: 10.3390/ijms26168078 (PMC12386517; doi:10.3390/ijms26168078)
Supplement: Supplementary file 1 [file ijms-26-08078-s001.zip]

Archive with 1 entries (1 files):
- ijms-3778795-supplementary.pdf
